# Supplementary material for: Restoration of the Korringa Relation in Disordered Liquid Systems via Transverse Relaxation (T2)
Source: Materials (Basel). 2026 Apr 29;19(9):1826. doi: 10.3390/ma19091826 (PMC13164734; doi:10.3390/ma19091826)
Supplement: Supplementary file 1 [file materials-19-01826-s001.zip]

Archive with 1 entries (1 files):
- materials-4234411-supplementary.pdf
